# Supplementary material for: Utility of VIDAS® Dengue Diagnostic Assays to Differentiate Primary and Secondary Dengue Infection: A Cross-Sectional Study in a Military Hospital from Colombia
Source: Trop Med Infect Dis. 2025 Jan 29;10(2):40. doi: 10.3390/tropicalmed10020040 (PMC11860576; doi:10.3390/tropicalmed10020040)
Supplement: Supplementary file 1 [file tropicalmed-10-00040-s001.zip]

Archive with 1 entries (1 files):
- tropicalmed-3372851-supplementary.pdf
